# Supplementary material for: CK1/Doubletime activity delays transcription activation in the circadian clock
Source: eLife. 2018 Apr 3;7:e32679. doi: 10.7554/eLife.32679 (PMC5882363; doi:10.7554/eLife.32679)
Supplement: Supplementary file 1. — Behavioral periods of flies charted in Figure 1B, C and D are detailed. Tau: behavioral period, SD: standard deviation, No. Arr.: Number of arrhythmic flies, Total Number: Total number of flies tested. fs: figure supplement. [file elife-32679-supp1.xlsx]

## Sheet: Sheet2
Name		Genotype		Figure		tau		SD		No. Arr.		Total Number
wt		y,w,per0 ; [per] ; +		1B		25.44		0.85		5		26
S589A		y,w,per0 ; [per S589A] ; +		1B		19.78		0.37		0		25
S589D		y,w,per0 ; [per S589D] ; +		1B		23.76		0.45		6		27
wt / +		y,w,per0 ; [per]/+ ; +		1C		27.18		0.31		0		19
S589A / +		y,w,per0 ; [per S589A]/+ ; +		1C		22.31		0.47		1		19
S589D / +		y,w,per0 ; [per S589D]/+ ; +		1C		25.5		0.48		3		19
wt / DBT		y,w,per0 ; [per]/tim-UAS-Gal4 ; UAS-dbt		1C		28.14		0.94		4		19
S589A / DBT		y,w,per0 ; [per S589A]/tim-UAS-Gal4 ; UAS-dbt		1C		22.57		0.93		3		19
S589D / DBT		y,w,per0 ; [per S589D]/tim-UAS-Gal4 ; UAS-dbt		1C		25.85		0.75		8		19
wt		y,w,per0 ; [per] ; +		1D		26.03		0.37		0		16
wt ; DbtL		y,w,per0 ; [per] ; DbtL		1D		28.76		0.67		5		24
S589A		y,w,per0 ; [per S589A] ; +		1D		20.92		0.26		0		15
S589A ; DbtL		y,w,per0 ; [per S589A] ; DbtL		1D		28.14		0.94		3		15
S589D		y,w,per0 ; [per S589D] ; +		1D		23.5		0.07		0		8
S589D ; DbtL		y,w,per0 ; [per S589D] ; DbtL		1D		26.85		0.52		4		14
wt		y,w,per0 ; [per] ; +		1D		26.19		0.32		0		16
wt ; DbtS		y,w,per0 ; [per] ; DbtS		1D		25.08		0.92		3		13
S589A		y,w,per0 ; [per S589A] ; +		1D		20.34		0.09		2		13
S589A ; DbtS		y,w,per0 ; [per S589A] ; DbtS		1D		20.34		0.28		0		14
S589D		y,w,per0 ; [per S589D] ; +		1D		23.42		0.33		3		13
S589D ; DbtS		y,w,per0 ; [per S589D] ; DbtS		1D		23.31		0.24		1		11
wt / +		y,w,per0 ; [per]/+ ; +		1-fs1		26.85		0.3		1		19
S589A / +		y,w,per0 ; [per S589A]/+ ; +		1-fs1		22.45		0.1		0		19
S589D / +		y,w,per0 ; [per S589D]/+ ; +		1-fs1		25.56		0.28		0		19
wt / OGT		y,w,per0 ; [per]/tim-UAS-Gal4 , UAS-ogt ; +		1-fs1		30.35		0.39		4		19
S589A / OGT		y,w,per0 ; [per S589A]/tim-UAS-Gal4 , UAS-ogt ; +		1-fs1		25.29		0.58		1		19
S589D / OGT		y,w,per0 ; [per S589D]/tim-UAS-Gal4 , UAS-ogt ; +		1-fs1		27.56		0.66		8		19
